# Supplementary material for: Effect of tailored use of tirofiban in patients with Non-ST-elevation acute coronary syndrome undergoing percutaneous coronary intervention: a randomized controlled trial
Source: BMC Cardiovasc Disord. 2018 Oct 22;18:201. doi: 10.1186/s12872-018-0938-6 (PMC6198526; doi:10.1186/s12872-018-0938-6)
Supplement: Supplementary file 3 — Raw data. (XLSX 343 kb) [file 12872_2018_938_MOESM3_ESM.xlsx]

## Sheet: control 2
number	DM	hypertension	BMI	enroll date	D-1	SBP	DBP	PR	BT	WBC	Hct	Platelet	AST	ALT	Creatinine	T-chol	TG	L-DL	aPTT	PT	m/c ratio	EF (%)	aspirin loading	clopidogrel loading	PRU date	D0-1	PRU	Bleeding	adverse event	AE	MACE	drop-out	BB	statin	ACEI/ARB	nitrate	CCB	trimetazidine	other medications	multivessel PCI	lesion number	type	restenotic lesion	IVUS	stent name	stent size	stent length	stent name2	stent size2
C1	0	1	24.86	2012-04-02		92	68	64	36.8	9.3	33.7	175	136	34	0.73	182	92	108	34.8	1.05		49	2012-03-31 13:38:00	2012-03-31 13:38:00	2012-04-02 03:56:00		251	0	0		0	0	1	1	0	0	0	0	bisoprolol, atorvastatin	0	11	C	0	1	1	2.5	18
C2	0	0	25.35	2012-04-05		121	79	65	36.6	9.9	44.3	214	108	24	1.05	228	76	149	33.1	0.94		66	2012-04-04 23:43:00	2012-04-04 23:43:00	2012-04-05 11:58:00		208	0	1	abd.pain, Rt.leg numbness	0	0	1	1	0	0	0	0	bisoprolol, atorvastatin	1	7	C	0	0	2	2.75	38	2	3.5
C3	1	1	26.26	2012-04-16		125	68	47	36	6.82	45.7	246	41	54	0.92	153	83	91	35.6	1.07		65.7	on med	2012-04-14 12:45:00	2012-04-16 03:38:00		185	0	0		0	0	0	1	0	0	0	0	atorvastatin	0	1	B2	0	0	1	3.5	18
C4	1	0	19.83	2012-05-29		148	71	95	35.9	7.27	36.8	298	31	47	0.61	144			30.1	0.92		51	2012-05-26 14:50:00	2012-05-26 14:50:00	2012-05-29 13:48:00		126	0	0		0	0	1	1	1	0	0	0	ramipril, bisoprolol, atorvastatin, ezetimibe, metformin, sitagliptin, thioctiacid, citracal F	0	11	C	0	0	1	3.5	18
C5	0	1	22.9	2012-06-13		110	66	66	36.2	6.9	40.9	192	40	35	0.73	189	133	132	33.8	0.99		57	2012-06-12 22:30:00	2012-06-12 22:30:00	2012-06-13 11:15:00		217	0	1	nausea, hematoma	0	0	1	1	0	0	0	0	bisoprolol, atorvastatin	1	15	B1	0	0	1	2.75	26
C6	0	1	26.67	2010-07-19		105	66	56	35.5	9.7	40.7	225	32	30	0.63	241	178	168	33.5	1.01	11.22	58.4	2012-07-18 04:15:00	2012-07-18 04:15:00	2012-07-19 16:45:00		198	0	0		0	0	1	1	0	0	0	0	carvedilol, atorvastatin	1	7	B1	0	0	3	2.5	15
C7	0	0	24.89	2012-07-14		120	77	75	35.5	6.7	44.4	137	41	26	0.98	253	188	185	37.2	0.88		62.7	2012-07-23 03:54:00	2012-07-23 03:54:00	2012-07-24 14:18:00		219	0	0		0	0	1	1	0	0	0	0	bisoprolol, atorvastatin	0	6	B1	0	0	1	3.5	18
C8	0	1	31.12	2012-07-31		121	73	59	36	11.4	47.6	189	138	27	0.98	198	61	119	136.4	1.08	50.35	55.2	2012-07-30 09:14:00	2012-07-30 09:14:00	2012-07-31 13:57:00		202	0	0		0	0	1	1	1	0	0	0	carvedilol, atorvastatin, ramipril	0	9	C	0	0	1	2.75	18
C9	2	0	21.52	2012-08-02		139	84	88	36.3	6.1	41.9	163	94	20	0.81	175	56	92	31.8	0.98	102.61	49.6	2012-08-01 19:35:00	2012-08-01 19:35:00	2012-08-02 13:42:00		72	0	0	hematuria	0	0	1	1	1	0	0	0	losartan, carvedilol, atorvastatin, famotidine, humalog	0	6	C	0	1	4	3.5	20	1	3.5
C10	1	1	26.51	2012-08-22		130	81	63	36.6	7.2	38.1	133	33	37	0.8	182	94	128	44.5	0.91	429.38	50.5					189	0	1	both foot edema	0	0	1	1	1	0	1	0	candesartan, carvedilol, amlodipine, atorvastatin, omega3, furosemide, metformin, insulin	1	1	C	0	0	2	3.5	38
C11	0	1	23.48	2012-08-24		127	81	76	36.7	12.2	43	248	27	13	0.85	241	322	152	27.6	0.85	63.13	70	2012-08-23 04:59:00	2012-08-23 04:59:00	2012-08-24 09:58:00		137	0	0		0	0	1	1	1	0	1	0	perindopril, rosuvastatin, omega3, amlodipine, bisoprolol	0	15	B2	0	1	4	2.5	16
C12	0	1	24.17	2012-09-03		124	88	72	36.6	7.7	41.5	174	48	31	0.83	193	92	142	180	1.11	5.06	61.5	2012-09-01 14:00:00	2012-09-01 19:48:00	2012-09-03 10:30:00		250	0	1	hematoma, ecchymosis	0	0	1	1	0	0	0	0	atorvastatin, bisoprolol	1	7	B2	0	1	1	3	15
C13	0	0	27.76	2012-09-19		112	75	71	35.8	9.4	44.7	182	19	18	0.97	138	52	79	39.2	0.96	8.03	62.6	2012-09-18 14:31:00	2012-09-18 14:31:00	2012-09-19 11:01:00		237	0	0		0	0	1	1	1	0	0	0	ramipril, bisoprolol, atorvastatin	0	6	B1	0	1	3	3.5	24
C14	0	1	25.55	2012-09-24		96	51	46	36	8.3	45.2	207	63	26	1.02	172	44	113	37.6	1.03	3.27	65.3	2012-09-23	2012-09-23	2012-09-24 11:14:00		115	0	1	hematoma	0	0	1	1	1	0	0	0	bisoprolol, losartan, atorvastatin, synthyroid	0	7	C	0	1	1	3	38
C15	0	0	25.83	2012-09-28		120	71	91	36	7.85	49.5	197	33	25	0.88	243	78	183	30.6	1.01	14.87	63	2012-09-27 20:06:00	2012-09-27 20:06:00	2012-09-28 14:49:00		152	0	0		0	0	1	1	1	0	0	0	bisoprolol, atorvastatin, ramipril	0	6	C	0	0	2	3.5	18
C16	1	1	22.43	2012-10-02		119	76	64	36.8	5.6	39.4	235	19	10	0.77	126	99	66	73.7	1.04	7.42	56.68	2012-09-29 14:19:00	2012-09-29 14:19:00	2012-10-02 09:28:00		129	0	1	headache	0	0	1	1	1	0	0	0	carvedilol, atorvastatin, perindopril, glimepiride, metformin	0	6	C	0	1	4	4	24
C17	1	0	27.51	2012-10-04		152	79	71	36.8	11.3	43.1	341	186	27	0.92	230	258	149	33.4	0.88	14.16	55.3	2012-10-03 03:59:00	2012-10-03 04:40:00	2012-10-04 16:13:00		199	0	1	fever, rhinorrhea	0	0	1	1	1	1	0	1	carvedilol, losartan, atorvastatin, trimetazidine, nicorandil, glimepiride, ranitidine, metformin, moxifloxacin	0	12	B2	0	0	3	2.75	14
C18	0	0	23.94	2012-10-10		108	78	62	36	6.6	40.9	233	36	23	1.05	187	158	123	32.1	0.99	11.44	61	2012-10-09 11:33:00	2012-10-09 11:33:00	2012-10-10 09:33:00		239	0	0		0	0	0	1	1	0	0	1	atorvastatin, trimetazidine, perindopril	1	6	C	0	0	2	3	28
C19	0	0	22.5	2012-10-16		115	55	72	36.1								335	136	35.5	0.92	5.48	61.3	2012-10-13 10:45:00	2012-10-13 10:45:00	2012-10-16 14:49:00		125	0	0		0	0	1	1	1	0	0	0	atorvastatin, carvedilol, perindopril	0	7	C	0	1	4	3	24
C20	0	0	25.41	2012-10-16		117	91	54	36.3	10.5	47.8	218	24	17	0.93	226	72	161	27.8	0.99	8.87	70.11	2012-10-15 00:16:00	2012-10-15 08:14:00	2012-10-16 14:59:00		164	0	1	headache	0	0	1	1	0	0	1	0	atorvastatin, metoprolol, amlodipine	1	7	C	0	0	2	2.5	38
C21	0	0	27.07	2012-10-19		130	81	69	36.2	6.6	41.7	220	30	12	0.61	166	130	115	32.6	1.03	29.85	59.19	2012-10-18 21:00:00	2012-10-18 22:00:00	2012-10-19 10:33:00		172	0	0		0	0	1	1	0	1	0	0	bisoprolol, nicorandil, atorvastatin, choline alfoscerate, celecoxib, prednisolone, teprenone	1	7	C	0	0	1	2.5	22
C22	0	0	29.09	2012-10-23		105	58	73	37	9.8	38.7		195	34	1.01	163			33.7	0.95	15.04	52.98	2012-10-22 06:42:00	2012-10-22 06:42:00	2012-10-23 13:57:00		206	0	0		0	0	1	1	1	0	0	0	atorvastatin, bisoprolol, ramipril, NG	1	3	B2	0	0	1	3	18
C23	0	0	22.18	2012-10-29		149	84	58	36.6	5.7	45.1	211	27	13	0.9	180	173	99	37.4	1	15.17	45.76	2012-10-27 09:38:00	on med	2012-10-29 09:55:00		216	0	0		0	0	1	1	1	0	0	0	losartan, carvedilol, atorvastatin	0	12	B1	0	0	5	3.5	18
C24	0	0	26.22	2012-11-08		108	67	85	36.7	8.36	40.1	181	124	38	1.06	180	43	123	33.8	0.93	14.52	57.59	2012-11-07 22:51:00	2012-11-09 22:51:00	2012-11-08 09:57:00		216	0	1	fever, chilling	0	0	1	1	1	0	0	0	atorvastatin, ramipril, bisoprolol, metformin, insulin	0	1	C	0	1	5	3.5	23
C25	0	0	21.71	2012-11-19		120	61	60	36.1	6.68	40.7	316	28	34	0.53	157	41	93	42.1	1.04	10.35	67.1	2012-11-16 23:40:00	2012-11-16 19:58:00	2012-11-19 10:46:00		102	0	0		0	0	1	1	1	0	0	0	ramipril, bisoprolol, atorvastatin, metformin	1	7	B1	0	0	1	3	26
C26	0	1	23.1	2012-11-19		133	65	76	35.8	3.92	32	227	72	36	0.74	200	121	139	31.3	0.96	22.53	73.5	2012-11-17 10:52:00	2012-11-17 11:40:00	2012-11-19 15:15:00		242	0	1	hematoma, headache	0	0	1	1	1	0	0	0	atorvastatin, bisoprolol, ramipril	0	3	B2	0	0	2	2.75	38	2	2.75
C27	1	1	25.58	2012-11-21		119	66	74	36.3	6.7	36.3	263	21	20	0.99	163	76	107	31.9	0.99	14.03	58.66	2012-11-20 05:20:00	2012-11-20 05:20:00	2012-11-21 11:07:00		203	0	0		0	0	1	0	1	0	1	0	telmisartan, amlodipine, bisoprolol, fenofibrate, sitagliptin, metformin	0	12	B1	0	0	1	2.75	18
C28	0	0	25.64	2012-11-26		105	70	66	36.2	8.19	45.4	167	166	72	0.73	134	83	91	34.2	1.01	4.32	57.67	2012-11-25 17:46:00	2012-11-25 17:46:00	2012-11-26 13:57:00		87	0	0		0	0	1	1	0	0	0	0	bisoprolol, atorvastatin	1	11	B2	0	0	1	3.5	15
C29	0	0	23.32	2012-12-02		106	51	66	36.5	10.8	39.2	282	112	17	0.71	208	89	141	36.8	1.03	8.99	55.87	2012-12-21	2012-12-21	2012-12-21 15:58:00		238	0	1	Hematoma	0	0	1	1	1	0	0	0	rosuvastatin, carvedilol, enalapril	1	12	B1	0	0	1	2.25	18
C30	0	1	30.75	2012-12-24		128	89	55	35.7	7.5	50	271	27	27	0.88	208	213	132	37.7	0.98		69.61	2012-12-23 14:01:00	2012-12-23 14:01:00	2012-12-24 14:21:00		220	0	1	ecchymosis	0	0	1	1	0	0	1	0	atorvastatin, amlodipine, carvedilol, losartan	0	6	C	0	0	1	3.5	15
C31	1	1	20.36	2013-01-29		109	72	76	36.6	5.54	34.5	221	15	13	0.74	123	131	59	30.4	0.93	132	56.57	2013-01-28 23:59:00	2013-01-28 12:01:00	2013-01-29 15:52:00		204	0	1	Hematoma, nausea, chest pain	0	0	0	1	1	1	0	0	nicorandil, losartan, simvastatin, metformin, sitagliptin, glimepiride	1	12	B1	0	0	1	2.25	30
C32	0	0	25.97	2013-04-11		143	83	64	36.2	11.9	44.8	206	29	19	0.79	172	193	114	30.7	0.98	12.79	56.98	2013-04-10 10:25:00	2013-04-10 21:54:00	2013-04-11 09:49:00		143	0	1	ecchymosis	0	0	1	1	1	0	0	0	atorvastatin, carvedilol, perindopril	0	11	B2	0	0	1	3.5	15
C33	0	0	28.06	2013-04-24		137	79	93	36.6	8.87	45.9	282	26	36	0.9	219	138	157	32.8	0.9	8.59	64.04	2013-04-23 12:10:00	2013-04-23 12:10:00	2013-04-24 10:38:00		162	0	0		0	0	1	1	1	0	0	0	atorvastatin, atenolol, perindopril	0	7	C	0	0	1	3	30
C34	0	0	23.42	2013-05-06		109	73	61	36.2	10	44.5	161	24	21	0.64	234	365		32.8	0.97		66.48	2013-05-05 05:56:00	2013-05-05 05:56:00	2013-05-06 14:10:00		217	0	0		0	0	1	1	1	0	0	0	atorvastatin, carvedilol, perindopril	1	3	C	0	0	5	2.75	28
C35	0	1	24.54	2013-06-20		90	59	74	36	13.9	45.9	270	45	14	0.65	159	360	90	36.2	0.91	4.05		2013-06-19 14:45:00	2013-06-19 14:45:00	2013-06-20 09:32:00		219	0	0		0	0	1	1	1	0	0	0	atorvastatin, captopril, bisoprolol	1	11	B2	0	0	2	3	15
C36	1	0	27.1	2013-06-25		125	74	84	36.5	7.1	48.5	229	23	24	0.65	246	105	173	30.1	0.96	34.16	58.72		2013-06-24 12:16:00	2013-06-25 15:45:00		109	0	0		0	0	1	1	1	0	0	0	atorvastatin, bisoprolol, captopril	1	6	C	0	0	2	3	18
C37	0	1	25.03	2013-07-05		137	77	86	36.8	13.1	44.5	256	100	36	0.97	182			34.5	0.89		61.82	유지	2013-07-05 00:09:00	2013-07-05 10:05:00		135	0	0		0	0	1	1	1	0	0	0	atorvastatin, ramipril, carvedilol	0	6	C	0	0	1	2.75	26
C38	0	1	30.61	2013-07-08		139	76	65	35.9	6.16	46.1	237	24	34	0.82	174			36.2	0.95			유지	2013-07-07 18:15:00	2013-07-08 14:28:00		147	0	0		0	0	1	1	1	0	0	0	atorvastatin, ramipril, carvedilol	0	6	B2	0	0	1	3	15
C39	0	1	36.36	2013-07-22		149	75	66	36	6.63	38.7	195	23	17	0.86	184	110	114	45.3	1.15		60	2013-07-20 15:38:00	2013-07-20 15:38:00	2013-07-22 14:06:00		160	0	0		0	0	1	1	1	0	1	0	captopril, amlodipine, captopril, atorvastatin	0	1	C		1	1	3.5	38
C40	0	1	27.58	2013-07-23		99	68	51	36.2	6.9	47.7	169	95	46	0.63	178	171	92	93.4	1.03		57.3	유지	2013-07-22 11:44:00	2013-07-23 16:26:00		81	0	0		0	0	1	1	1	0	0	0	atorvastatin, ramipril, carvedilol	1	13	B2	0	0	2	2.75	18
C41	0	1	30.79	2013-08-16		106	73	57	36.3	8.9	44.9	280	21	22	0.77	203	162	118	31.9	1.02	29.24	60.34	2013-08-15 14:21:00	2013-08-15 17:06:00	2013-08-16 11:05:00		193	0	0		0	0	1	1	1	0	1	0	atorvastatin, atenolol, telmisartan, amlodipine	0	11	C		0	1	3	22
C42	0	1	25.1	2013-08-20		111	62	54	36.2	11	39	215	30	17	0.81	172	47	114	36.6	0.94		54.46	2013-08-20 00:59:00	2013-08-20 00:59:00	2013-08-20 13:58:00		213	0	0		0	0	1	1	1	0	0	0	atorvastatin, losartan, bisoprolol	0	2	C	0	0	1	4	34
C43	0	0	25.33	2013-09-02		117	66	71	36.4	5.88	42.4	139	29	46	0.73	104	98	51	40.5	1.15	11.37	65	2013-08-31 14:38:00	2013-08-31 16:40:00	2013-09-02 14:23:00		226	0	1	chest pain, nausea, sweating	0	0	1	1	1	0	0	0	carvedilol, perindopril, atorvastatin, eupatilin	0	6	B2	0	1	2	3	23
C44	0	0	24.43	2013-09-02		119	78	62	35.1	8.31	43.1	247	95	43	0.79	166			43.8	1.02	9.27	56.58	outside	outside	2013-09-02 15:42:00		no record	0	0		0	0	1	1	1	0	1	0	carvedilol, amlodipine, rosuvastatin, perindopril	0	7	B2	0	0	1	3	12
C45	0	0	26.45	2013-09-03		139	90	44	36.4	6.7	45.9	191	45	30	0.77	148	171	85	33.6	1.06	16.35	61.5	on med	2013-09-02 11:50:00	2013-09-03 13:54:00		217	0	1	ecchymosis	0	0	1	1	1	0	0	0	atorvastatin, carvedilol, ramipril	0	7	C	0	0	1	2.75	22
C46	0	0	26.85	2013-09-05		121	68	53	36.3	8.7	46	225	41	25	0.55	234	121	161	42.1	0.98		66.07	2013-09-04 19:54:00	2013-09-04 21:12:00	2013-09-05 17:11:00		104	0	0		0	0	1	1	1	0	0	0	pitavastatin, ramipril, carvedilol	0	6	C	0	0	1	3	38
C47	1	1	26.82	2013-09-13		106	66	57	36	10.4	42	245	115	57	0.77	129	59		31.1	1.03	7.93		2013-09-12 14:46:00	2013-09-12 15:24:00	2013-09-13 12:29:00		206	0	0		0	0	1	1	1	0	0	0	atorvastatin, bisoprolol, perindopril	0	2	B2	0	0	2	3	15
C48	0	0	25.03	2013-09-25		127	86	72	36	6.1	40.3	229	26	20	0.79	210	96	130	46.2	1.03	9.78	69.89	2013-09-24 13:24:00	2013-09-24 13:24:00	2013-09-25 14:02:00		113	0	1	chest discomfort, ecchymosis	0	0	1	1	1	0	0	0	atorvastatin, ramipril, carvedilol, bisoprolol, perindopril, warfarin	0	1	C	0	0	2	3.5	38
C49	DM on LSM	0	22.99	2013-09-30		142	96	71	36.9	12.9	46.6	294	17	22	0.83	245	196	163	50.2	1	12.03	64.18	2013-09-29 05:53:00	2013-09-29 05:53:00	2013-09-30 14:17:00		58	0	0		0	0	1	1	1	0	1	0	atorvastatin, diltiazem, bisoprolol, ramipril	0	6	B2	0	1	5	3.5	14
C50	0	1	27.24	2013-10-30		147	68	89	37.7	10.17	46.7	132	361	92	1.14	158	98	93	35.2	1.02	31.91	54.9	2013-10-29 11:13:00	2013-10-29 11:13:00	2013-10-30 14:20:00		no record	0	1	fever, chilling sense	0	0	1	1	1	0	1	0	carvedilol, perindopril, amlodipine, atorvastatin	0	11	C	0	0	2	3	23
C51	0	1	31.12	2013-11-22		124	79	63	36.3	7.7	52.9	234	37	36	0.62	218			33.4	0.98	46.04	63.89	2013-11-21 20:29:00	2013-11-21 20:30:00	2013-11-22 16:30:00		111	0	0		0	0	1	1	1	0	0	0	ramipril, bisoprolol, atorvastatin	0	12		0	0	2	2.75	18
C52	1	1	24.98	2013-11-25		145	80	59	36.4	10.3	47.9	212	31	8	0.53	141	86	63	48.1	1.03	138.54	59.3	2013-11-23 22:42:00	on med	2013-11-25 14:39:00		158	0	1	ecchymosis	0	0	1	1	1	1	0	1	arotinolol, montelukast, sitagliptin, isosorbide dinitrate SR, atorvastatin, trimetazidine, ramipril	0	6	B2	0	1	1	3	15
C53	0	1	25.42	2013-12-30		157	96	74	36.8	4.78	32.6	191	10	5	0.84	142	139	88	60.9	1.09	<33.33	58.1	2013-12-28 14:47:00	2013-12-28 14:47:00	2013-12-30 14:05:00		138	0	1	fever, headache, chest pain		0	0	1	1	0	1	0	atorvastatin, candesartan, diltiazem	1	5		0	1	5	2.5	28
C54	0	0	23.74	2014-02-24		118	73	65	36.4	6.3	43.1	221	171	33	0.71	198	123	117	47.5	0.99	<3.77	48.6	2014-02-22 12:53:00	2012-02-22 12:53:00	2014-02-23 15:00:00		167	0	1	chest pain, neck pain, nausea	0	0	1	1	1	0	0	0	captopril, carvedilol, rosuvastatin	0	1	B2	0	1	1	2.75	18	1	3
C55	0	0	26.72	2014-05-19		118	60	87	36.6	8.8	49.8	240	74	49	0.82	195	78	104	40.2	1.03	64.41	58.7	2014-05-17 17:33:00	2014-05-17 21:48:00	2014-05-19 14:00:00		158	0	1	DOE, diarrhea	0	0	1	1	1	0	0	0	atorvastatin, perindopril, carvedilol, dioctahedral	0	6	B2	0	1	5	3	18
C56	0	0	21.74	2014-08-11		123	86	86	36.6	7.8	43	244	45	14	0.82	253	99	148	34.8	0.92	ND	59.09	2014-08-11 00:07:00	2014-08-11 00:07:00	2014-08-11 15:51:00		105	1	1	hematoma, nausea, sweating	0	0	1	1	1	0	0	0	atorvastatin, carvedilol, ramipril	0	7	B1	0	0	1	3.5	34
C57	0	1	27.42	2014-09-03		159	58	71	36.9	16.4	47.7	226	25	21	0.94	285	138	169	36.1	0.97	9.53	55.91	2014-09-02 16:48:00	2014-09-02 16:48:00	2014-09-03 13:58:00		143	0	1	headache, sweating	0	0	1	1	1	0	1	0	atorvastatin, carvedilol, amlodipine, perindopril	0	12	B2	0	0	4	2.5	20
C58	1	0	23.36	2014-09-29		165	85	60	36.8	10	42.6	165	29	27	0.84	158	65	67	34.4	1.07	<11.48	63.2	2014-09-27 19:30:00	2014-09-27 19:30:00	2014-09-29 14:13:00		128	0	1	hematoma, ecchymosis	0	0	1	1	1	0	0	0	pitavastatin, ramipril, carvedilol	0	15	B2	0	0	2	2.75	18
C59	0	0	20.48	2014-10-06		216	109	71	36	13.39	47.2	273	32	14	1	252	71	138	29.6	0.94	17.93	63.27	2014-10-04 18:15:00	2014-10-04 18:15:00	2014-10-06 13:57:00		228	0	1	hematoma, ecchymosis, dizziness	0	0	0	1	1	0	0	0	atorvastatin, candesartan	1	6	B2	0	1	2	2.75	28
C60	0	1	24.78	2014-10-08		93	56	61	36	8.2	45.1	273	18	31	1.12	183	52	104	31	0.94	<6.76	68	2014-10-07 21:04:00	2014-10-07 21:04:00	2014-10-08 09:43:00		207	0	0		0	0	0	1	1	0	0	0	atorvastatin, perindopril	1	3	B2	0	0	2	2.75	23
C61	0	0	25.45	2014-10-27		149	94	54	36.1	13.5	48.4	273	100	22	0.83	211	375	102	35.4	0.99	ND	64.94	2014-10-26 20:49:00	2014-10-26 20:49:00	2014-10-27 14:35:00		167	0	0		0	0	1	1	1	0	0	0	ramipril, nebivolol, atorvastatin	1	1	C	0	0	1	4	38
C62	0	0	27.4	2014-11-28		159	84	109	36.9	8.5	44	166	76	37	0.54	186	97	82	33.8	1.01	ND	47.89	2014-11-27 12:56:00	2012-11-27 12:56:00	2014-11-28 13:55:00		228	0	1	dizziness, epigastric pain, abdominal discomfort, fever, tremor,	0	0	1	1	0	1	1	0	atorvastatin, amlodipine, nebivolol, nicorandil	0	11	C	0	0	1	2.5	14
C63	0	0	23.73	2014-12-02		187	102	96	36.4	11.4	43.5	237	29	24	1.02	298	199	196	31.8	0.92	ND	62.5	2014-12-01 12:43:00	2014-12-01 12:43:00	2014-12-02 15:08:00		214	0	0		0	0	1	1	1	0	0	0	atorvastatin, ramipril, carvedilol	1	7	C	0	1	2	2.5	33
C64	0	0	24.13	2014-12-03		143	81	73	36	4.51	45.7	141	65	29	1.15	155	246	92	36	0.94	ND	61	2014-12-02 16:07:00	2014-12-02 16:08:00	2014-12-03 10:20:00		190	0	0		0	0	1	1	1	0	0	0	ramipril, carvedilol, pitavastatin	0	6	B2	0	0	2	3	23
C65	0	1	23.6	2014-12-04		138	81	78	36.2	12.4	46.6	206	47	27	0.98	231	149	151	27.4	0.91	ND	61.3	2014-12-03 11:01:00	2014-12-03 11:01:00	2014-12-04 12:25:00		67	0	0		0	0	1	1	1	0	0	0	atorvastatin, ramipril, carvedilol	0	7	B2	0	0	6	3.5	13
C66	0	0	21.24	2014-12-23		219	122	127	37.2	8.6	34.7	239	28	21	0.44	155	66	78	34.8	1.09	ND	56.49	2014-12-22 10:33:00	2014-12-22 10:33:00	2014-12-23 16:55:00		227	0	1	edema, hypertension	0	0	1	1	0	0	0	1	Atorvastatin, carvedilol, Trimetazidine	1	12	B2	0	0	1	2.5	14
C67	0	0	25.88	2014-12-31		134	82	97	37.6	6.9	46	155	308	43	0.81	186	ND	ND	37.2	0.99	ND	38.82	2014-12-30 16:17:00	2014-12-30 16:17:00	2014-12-31 16:00:00		217	0	0		0	0	1	1	0	0	0	0	Atorvastatin, Carvedilol	0	7	C	0	1	2	3	18
C68	1	1	31.58	2015-01-08		153	90	103	36	8.6	52.6	240	33	53	0.93	157	240	108	37.7	0.98	ND	62.3	2015-01-08 02:08:00	2015-01-08 02:08:00	2015-01-08 10:55:00		189	0	0		0	0	1	1	1	0	0	0	Bisoprolol, hydrochlorothiazide, Bromocriptine, Atrovastatin, Telmisartan	0	1	B2	0	0	2	2.75	23
C69	1	0	25.71	2015-01-19		228	112	57	36	8.63	43.7	297	16	13	1.21	223	172	129	39.4	1	ND	68.61	2015-01-18 12:19:00	2015-01-18 16:37:00	2015-01-19 14:04:00		169	0	0		0	0	1	1	1	0	0	0	Atrovastatin, ramipril, carvedilol	1	7	B2	0	0	1	2.5	18
C70	0	1	24.72	2015-02-13		182	103	102	36.5	7.7	42.1	321	40	37	0.97	176	ND	ND	47.6	1.09	ND	52.56	2015-02-13 06:27:00	2015-02-13 06:27:00	2015-02-13 11:47:00		221	0	1	ecchymosis, abdominal pain	0	0	1	1	1	0	0	0	carvedilol, captopril, rosuvastatin	1	7	B2	0	0	1	2.25	22	2	2.75
C71	0	1	20.41	2015-04-20		143	84	70	36.9	7	41	263	55	38	0.82	173	197	87	36.1	0.92	ND	56.38	2015-04-16 23:00:00	2015-04-16 23:00:00	2015-04-20 14:40:00		170	0	1	ecchymosis	0	0	0	1	1	0	0	0	Atrovastatin, perindopril	0	7	C	0	1	1	3.5	26
C72	0	1	23.88	2015-04-27		170	88	59	36	5.2	39.6	210	23	20	1.41	205	ND	ND	45	1.04	ND	56.19	2015-04-25 06:54:00	2015-04-25 06:54:00	2015-04-27 13:50:00		146	0	1	Rt.1st toe pain	0	0	1	1	1	0	0	0	ramipril, carvedilol, atrovastatin	0	2	C	0	0	2	3.5	23
C73	0	0	18.12	2015-05-26		163	87	65	36.7	5	47.2	156	25	20	0.69	211	50	67	35.7	1.02	ND	68.27	2015-05-24 12:22:00	2015-05-24 14:55:00	2015-05-26 14:40:00		141	0	0		0	0	1	1	1	0	0	0	atrovastatin, enalapril, carvedilol	0	5	B2	0	1	6	3.5	18
C74	1	1	26.47	2015-06-01		131	68	68	36	12.7	50.8	200	26	20	1.04	159	121	85	32.6	1.01	ND	63.89	on med	2015-05-30 22:03:00	2015-06-01 14:32:00		155	0	0		0	0	1	1	1	0	0	0	atrovastatin, bisoprolol, losartan	0	6	B1	0	0	2	3.5	18
C75	0	0	22.05	2015-07-10		150	92	61	36.5	12.1	46.6	196	295	40	0.77	222	96	132	36.3	1.01	ND	45.57	2015-07-09 13:10:00	2015-07-09 13:10:00	2015-07-10 11:32:00		7	0	1	ecchymosis	0	0	1	1	1	0	0	0	atrovastatin, carvedilol, ramipril	0	11	C	0	0	7	3.5	19
C76	0	1	25.28	2015-07-13		155	108	87	36.1	10.84	43.5	257	38	14	0.68	191	129	101	35.5	1.04	ND	56.14	2015-07-11 17:34:00	2015-07-11 17:34:00	2015-07-13 14:05:00		131	0	0		0	0	1	1	1	0	0	0	Atrovastatin, perindopril, carvedilol	0	6	C	0	0	1	3	22
C77	0	0	22.48	2015-08-04		206	116	96	37	5.4	43.2	189	49	24	0.7	170	64	87	38.8	1.08	ND	63.64	2015-08-03 14:06:00	2015-08-03 14:06:00	2015-08-04 16:07:00		171	0	0		0	0	1	1	1	0	0	0	atrovastatin, carvedilol. Captopril	0	6	C	0	0	6	3	40
C78	0	0	20.13	2015-08-18		95	55	78	36.2	6.7	42	192	38	12	1.23	188	70	110	37.7	1.04	ND	ND	2015-08-17 14:05:00	2015-08-17 14:05:00	2015-08-18 13:58:00		230	0	0		0	0	1	1	0	0	0	0	atrovastatin, carvedilol	0	7	C	0	0	6	3	18	6	3.5
[truncated: 21 more columns]

## Sheet: study
number	Tirofiban	DM	hypertension	BMI	enroll date	D-1	SBP	DBP	PR	BT	WBC	Hct	Platelet	AST	ALT	Creatinine	T-chol	TG	L-DL	aPTT	PT	m/c ratio	EF (%)	aspirin loading	clopidogrel loading	PRU date	D0-1	PRU	Bleeding	adverse event	AE	MACE	drop-out	BB	statin	ACEI/ARB	nitrate	CCB	trimetazidine	other medications	multivessel PCI	lesion number 1	type	restenotic lesion	IVUS	stent name	detail	stent size	stent length
1	0	0	1	26.8	2012-02-22		109	72	54	37.5	10.74	44.8	255	143	38	0.98	228	261	163	33.8	0.97	ND	61	2012-02-22 17:24:00	2012-02-22 17:24:00	2012-02-22 17:00:00		265	0	1	skin urticaria	0	0	0	1	0	0	0	0	Aspirin, plavix, atorvastatin, bisoprolol	0	12	C	0	0	5		2.5	18
2	1	0	0	25.88	2012-03-19		116	61	59	35.9	11.97	26.8	224	33	15	0.62	143	33	85	35.7	1.02	0.042	70	2012-03-16 17:52:00	2012-03-16 17:52:00	2012-03-19 10:55:00		408	0	0		0	0	1	1	1	1	0	0	aspirin, plavix, atrovastatin, carvedilol, ramipril, nitroglycerin	0	6,7	B1	0	0	5		3	24
3	0	0	1	29.9	2012-05-07		128	83	62	36.1	8.98	37.8	126	82	40	0.72	133	113	74	31.5	1.02	ND	58	2012-05-05 08:31:00	2012-05-05 08:31:00	2012-05-07 14:36:00		267	0	0		0	0	1	1	1	0	0	0	aspirin, plavix, atrovastatin, carvedilol, losartan	0	7	B2	0	1	2		3	15
4	0	0	0	22.86	2012-05-16		103	52	64	36.8	8.83	36	152	166	38	0.84	149	79	91	43.1	1.06	12.1	59.9	2012-05-15 13:45:00	2012-05-15 13:45:00	2012-05-16 14:10:00		306	0	0		0	0	0	1	0	1	0	0	aspirin, clopidogrel, atrovastatin, nitroglycerin	1	3	C	0	0	1		2.5	32
5	0	1	1	24.79	2012-08-13		125	72	65	36.6	6	37.2	306	34	42	0.78	148	98	85	35.1	1.07	ND	67.8	on med	2012-08-12 19:30:00	2012-08-13 14:01:00		366	0	0		0	0	1	1	1	0	1	0	carvedilol, atrovastatin, amlodipine, sitagliptin, olmesartan, metformin	0	6	C	0	0	1		2.5	22
6	0	0	1	28.46	2012-08-16		128	69	55	35.5	8.97	40.8	166	116	37	1.16	190	171	134	42.8	0.99	ND	60.08	12-08-15 outside	2012-08-15 02:45:00	2012-08-16 16:32:00		283	0	0		0	0	1	1	1	1	0	0	atrovastatin, carvedilol, losartan, nitroglycerin	0	3	C	0	0	4		3	16
7	1	0	1	23.54	2012-09-04		122	71	53	36	8	45.1	154	34	8	0.62	189	71	124	32.9	0.97	12.24	56.6	2012-09-04 06:40:00	2012-09-04 06:40:00	2012-09-04 14:57:00		310	0	0		0	0	1	1	1	1	0	0	atrovastatin, carvedilol, losartan, nitroglycerin	0	11	B1	0	0	3		2.5	28
8	0	1	1	23.69	2012-10-05		132	58	65	37	11.1	36.3	239	21	15	1.22	168	49	103	34.4	1.02	23.8	44.17	2012-10-03 21:44:00	2012-10-03 21:45:00	2012-10-05 14:37:00		256	0	1	dizziness, ecchymosis		1
9	0	0	1	23.02	2012-10-08		115	70	61	36.4	6.5	34.7	298	22	14	0.55	188	120	112	31.8	1.01	<10.95	53.33		2012-10-05 18:07:00	2012-10-08 10:17:00		328	0	0		0	0	1	1	1	1	0	0	cilostazol, atrovastatin, ramipril, bisoprolol, nitroglycerin	0	3	ND	0	0	2		2.5	15
10	1	1	1	24.76	2012-10-23		115	80	80	36.9	7.6	36.2	203	18	8	0.81	143	107	88	34.7	1.08	ND	31.7	2012-10-22 06:44:00	2012-10-22 12:29:00	2012-10-23 15:00:00		338	0	1	dyspnea, chest discomfort	0	0	1	1	1	0	0	0	atrovastatin, carvedilol, digoxin, losartan potassium, metformin, glimepiride, furosemide, spironolactone, zolpidem, lorazepam, trazodone	1	8	C	0	0	1		2.25	18
11	1	1	0	23.58	2012-10-31		146	74	57	36	6.6	38.9	198	30	29	1.05	124	65	63	31.5	1.02	<24.5	59.18	on med	on med	2012-10-31 12:07:00		252	0	0		0	0	0	1	0	0	1	1	diltiazem, nicorandil, trimetazidine, simvastatin, amaryl, diabex, synthyroid	1	6	C	1	1	2		3	38
12	0	0	0	20.42	2012-12-14		120	88	80	37.1	4.5	34.6	328	27	20	1.43	96	64	33	46.1	1.21	4.78	56.29	on med	on med	2012-12-14 11:40:00		261	0	1	chest discomfort	0	0	0	1	1	1	0	0	atrovastatin, diltiazem, captopril, nitroglycerin, acetaminophen	0	6	B2	0	0	2		3.5	8
13	1	0	1	24.11	2013-01-17		130	86	81	36.6	9.6	45.9	248	22	13	0.58	185	480	83	27.5	1.01	17.05	60.07	2013-01-16 17:15:00	2013-01-16 17:15:00	2013-01-17 09:47:00		253	0	0		0	0	1	1	1	1	0	0	atrovastatin, fenofibrate, bisoprolol, losartan, nitroglycerin	0	10	C	0	0	2		2.25	23
14	1	0	1	24.29	2013-01-18		100	59	74	35.9	8.1	48.4	196	29	29	0.75	205	95	152	42.6	0.99	67.63	57.54	2013-01-17 18:10:00	2013-01-17 18:10:00	2013-01-18 13:57:00		249	0	1	facial rash, ecchymosis(RFA부위)	0	0	1	1	1	1	0	0	atrovastatin, bisoprolol, enapril. nitroglycerin	1	6	B1	0	1	4		3	20
15	1	0	1	24.39	2013-02-18		116	65	82	37.1	13.5	43.1	233	49	25	0.72	256	62	199	30.1	0.92	<13.92	40.21	2013-02-17 08:08:00	2013-02-17 08:08:00	2013-02-18 13:55:00		306	0	0		0	0	1	1	1	1	0	0	atrovastatin, ramipril, carvedilol, nitroglycerin, ezetimibe
16	0	1	0	23.44	2013-02-21		94	55	69	36	9.4	43	152	40	30	0.95	155	104	106	36.2	1.07	27.72	63.99	2013-02-20 16:48:00	2013-02-20 16:48:00	2013-02-21 11:03:00		308	0	1	chest pain, dyspnea	0	0	1	1	1	1	0	0	rosuvastatin, captopril, carvedilol, warfarin, metformin, glimepiride, insulin, nitroglycerin	1	6	C	0	0	2		2.5	33
17	1	0	1	24.47	2013-03-05		129	71	59	36.2	6	36.8	270	37	20	0.69	ND	110	92	44	0.98	12.62	50.79	2013-03-04 23:20:00	2013-03-04 23:20:00	2013-03-05 15:10:00		282	0	1	back pain	0	0	1	1	1	0	0	0	amlodipine besylate, perindopril. Atrovastatin, bisoprolol	0	2	C	0	1	1		3	38
18	1	0	1	23.53	2013-04-08		127	64	78	36.3	4.61	38.6	177	16	12	0.81	161	57	102	38.2	1.02	ND	57.05	2013-04-07 03:23:00	2013-04-07 03:00:00	2013-04-08 14:02:00		257	0	1	hematoma(15*15cm), back pain, abdominal discomfort, fever	0	0	1	1	1	1	0	0	carvedilol, perindopril, atrovastatin, nitroglycerin, ciprofloxacin, silimarin	0	7	C	0	0	1		2.75	30
19	1	0	1	23.44	2013-04-16		126	85	71	36.3	6.33	40.5	315	26	37	0.77	113	83	60	40	0.97	5.88	63.51	self	self	2013-04-16 14:40:00		267	0	1	chest pain	0	0	1	1	0	1	0	0	atrovastatin, carvedilol. Ranitidine, nitroglycerin	1	4	B2	0	ND	1		3	18
20	0	0	0	21.77	2013-05-02		93	65	72	37.2	5.2	44.9	199	38	39	0.88	248	94	158	30.8	0.96	ND	56.02	2013-05-01 19:20:00	2013-05-01 19:20:00	2013-05-02 14:06:00		320	0	1	hematoma(RFA), ecchymosis, chest pain	0	0	1	1	1	0	0	0	perindopril, atrovastatin, bisoprolol	0	2	C	0	0	2		3	23
21	0	0	1	24.29	2013-05-07		158	76	62	36.4	4.7	41.4	119	24	24	0.84	122	61	65	33.2	1	ND	56.06	self	2013-05-06 20:10:00	2013-05-07 11:19:00		235	0	0		0	0	1	1	1	1	0	1	rusovastatin, perindopril, carvedilol, trimetazidine, nitroglycerin	0	11	B2	0	0	5		2.75	18
22	1	0	1	27.87	2013-05-14		146	88	51	36.3	10.9	43	151	23	24	0.68	173	159	102	34.7	1.02	ND	68.22	2013-05-13 13:48:00	2013-05-13 13:48:00	2013-05-14 16:05:00		283	0	1	ecchymosis, hematoma	0	0	1	1	1	1	0	0	perindopril, atrovastatin, carvedilol, amlodipine, nitroglycerin	1	15	B2	0	1	1		3	18
23	0	0	0	29.39	2013-05-21		127	84	48	36.1	4.3	40.3	163	28	28	0.73	123	98	51	33.7	0.98	ND	66.51	self	2013-05-21 09:16:00	2013-05-21 14:29:00		245	0	1	chest discomfort	0	0	1	1	1	1	0	0	carvedilol, rosuvastatin, amlodipine, nitroglycerin, enalapril	0	7	C	0	0	2		3	28
24	1	0	0	29.03	2013-06-10		130	76	54	36.3	11.5	47.3	196	21	25	0.85	138	117	82	168	0.93	5.2	63.52	2013-06-08 17:58:00	2013-06-08 23:03:00	2013-06-10 14:13:00		241	0	0		0	0	1	1	1	0	0	0	perindopril, amlodipine, carvedilol, atrovastatin, sitagliptin, metformin	0	4	B2	0	0	1		3.5	12
25	1	2	1	27	2013-06-10		126	70	57	35.8	11.59	41.8	228	28	31	0.72	197	201	128	40.8	0.87	8.72	67.19	2013-06-10 03:57:00	2013-06-10 03:57:00	2013-06-10 15:04:00		235	0	0		0	0	1	0	0	1	0	0	lipitor, concor, amaryl-mex SR, januvia, insulin, nitroglycerin	0	6	B2	0	0	1		2.5	22
26	0	0	1	28.99	2013-06-17		187	112	56	36.5	7.9	41.5	169	21	31	0.84	163	52	104	36.7	1	ND	65.38	2013-06-15 07:40:00	2013-06-15 11:35:00	2013-06-17 13:58:00		233	0	0		0	0	1	1	1	0	0	0	atrovastatin, perindopril, amlodipine, bisoprolol	0	12	C	0	0	2		2.25	18
27	1	1	1	25.63	2013-07-09		141	87	94	36.3	6	35.2	203	33	42	0.6	193	153	125	27.8	0.99	ND	67.8	2013-07-08 18:18:00	2013-07-08 18:18:00	2013-07-09 14:03:00		259	0	1	chest pain	0	0	1	1	1	0	0	0	pitavastatin, bisoprolol, amlodipine, gliclazide, sitagliptin, metformin	0	13	C	0	0	2		2.75	18
28	0	0	1	29.36	2013-07-23		139	84	62	36.3	6.7	42.4	247	49	48	0.55	134	98	63	42.4	1.02	ND	61.54	2013-07-22 19:28:00	2013-07-22 18:36:00	2013-07-23 14:06:00		242	0	0		0	0	0	1	1	0	0	0	oxiracetam, amlodipine, olmesartan, ezetimibe, simvastatin	1	13	B1	0	0	1		2.75	18
29	1	1	0	22.46	2013-07-29		125	82	67	36	5.69	39.1	160	75	33	0.6	120	106	62	68	0.96	<29.59	61.9	2013-07-27 20:40:00	2013-07-27 20:40:00	2013-07-29 14:05:00		324	0	0		0	0	1	1	0	0	0	0	atrovastatin, bisoprolol, tiropramide	0	1	C	0	1	2	V	2.5	38
30	1	1	1	23.58	2013-08-01		106	50	78	36	8.9	33.2	158	26	20	1.78	121	75	58	34.4	0.87	ND	60	2013-07-31 13:30:00	2013-07-31 13:30:00	2013-08-01 09:45:00		235	0	0		0	0	1	1	1	0	0	0	galvusmet, gliclazide, cosca plus-pro, atrovastatin, bisoprolol, acetylcysteine	0	7	C	0	0	2		2.75	23
31	1	0	0	23.28	2013-08-13		155	91	62	36.7	12	39.8	236	48	20	0.52	187	22	100	30.7	1	ND	52.46	2013-08-12 18:19:00	2013-08-12 18:19:00	2013-08-13 14:05:00		316	0	0		0	0	1	1	0	1	0	0	Aspirin, plavix, atorvastatin, bisoprolol, nitroglycerin
32	1	2	0	25.9	2013-09-10		96	65	88	36.8	9.61	38.3	177	222	54	0.68	128	163	67	54.1	1.12	32.24	39.62	2013-09-09 13:31:00	2013-09-09 14:08:00	2013-09-10 13:58:00		313	0	1	right shoulder pain	0	0	1	1	1	0	0	0	atrovastatin, candesartan, voglibose, bisoprolol, tramadol/AAP, donepezil, mirtazapine	1	11	C	0	0	1		2.75	18
33	1	1	0	25.64	2013-10-29		104	50	66	36.3	6.2	38.7	173	18	13	0.66	153	47	100	68.2	1.03	37.12	58.46	outside	outside	2013-10-29 13:57:00		302	0	0		0	0	1	1	1	1	0	0	atrovastatin, acetylcystein, perindopril, carvedilol, trimebutine, pioglitazone, thiotic acid, nitroglycerin	1	7	C	0	0	2		3	28
34	0	1	1	26.56	2013-11-11		157	87	73	36	9.1	37.2	161	32	27	0.55	195	201	135	45.3	1.06	9.6	62.5	self	2013-11-08 16:50:00	2013-11-11 16:55:00		318	0	1	epigastric discomfort, Rt radial pain, ecchymosis(시술부위)	0	0	1	1	1	0	0	0	atrovastatin, losartan, carvedilol, sitagliptin	0	12	B1	0	0	4	plus	2.5	20
35	0	0	1	22.43	2013-12-06		121	60	57	36	5.67	32.2	196	27	24	0.64	110	62	56	34.3	1.03	ND	64.91	self	self	2013-12-06 10:27:00		345	0	0		0	0	1	1	1	0	0	0	amlodipine camsylate, carbedilol, irbesartan, simvastatin	0	6	C	1	0	2		3	33
36	1	1	1	24.93	2014-01-06		122	54	59	37	7.31	26.2	139	19	10	3.69	ND	222	234	99.5	0.97	3837.25	40.67	2014-01-13 19:03:00	2014-01-13 19:03:00	2014-01-06 14:55:00		259	0	1	chest pain, nausea, vomiting, 전신 edema, melena, dyspnea, back pain, hematochezia	1	0								0	6	B2	0	0	4		3	32
37	1	0	1	21.89	2014-01-10		126	64	53	36.4	6.3	31.6	336	17	8	0.76	132	139	69	72.4	0.98	37.23	60	2014-01-09 11:10:00	2014-01-09 18:51:00	2014-01-10 11:05:00		231	0	0		0	0	0	1	1	0	0	0	candesartan, amlodipine besylate, rosuvastatin	1	12	B1	0	0	2	V	2.25	23
38	1	0	1	28.88	2014-04-01		146	86	55	363	6.5	42.7	227	28	48	0.77	135	ND	ND	60	1.02	ND	ND	2014-03-31 09:05:00	2014-03-30 14:56:00	2014-04-01 19:01:00		235	0	1	hematoma(RFA), ecchymosis	0	0	1	1	1	0	0	0	atrovastatin, carvedilol, captopril	1	7	C	0	0	1		2.25	22
39	1	1	1	25.77	2014-04-24		92	56	79	36.4	4.8	28.2	306	24	16	0.72	153	94	86	39.8	1.1	ND	61.9	2014-04-22 02:36:00	2014-04-22 17:57:00	2014-04-24 10:06:00		295	0	1	headache	0	0	1	1	1	0	0	0	atrovastatin, carvedilol, hydrochlorothiazide, amlodipine besylate, losartan, glimepiride	1	13	B2	0	0	6		2.25	15
40	0	1	1	31.35	2014-04-28		148	89	53	36	10	45.7	246	49	88	0.83	235	370	143	60.9	0.98	ND	70.13	2014-04-26 13:50:00	2014-04-26 13:50:00	2014-04-28 18:39:00		247	0	0		0	0	1	1	1	0	0	0	carvedilol, atrovastatin, losartan, amlodipine, omega3, doxazosin, kallidinogenase, tamsuloisin	0	2	C	0	0	2		3	38
41	1	1	0	22.71	2014-06-19		136	77	77	36.1	6.22	36.7	210	17	13	1.1	147	67	79	34.4	1.05	<11.30	40	2014-06-18 12:54:00	2014-06-18 19:23:00	2014-06-19 10:53:00		336	0	0		0	0	1	1	0	0	0	0	atrovastatin, carvedilol, gliclazide, sitagliptin, tamsulosin	0	6	C	0	1	6		2.5	26
42	0	0	1	23.1	2014-07-08		163	95	74	36.4	9	48.2	166	22	19	0.95	202	58	97	33.2	0.98	ND	50.9	2014-07-07 20:42:00	2014-07-07 20:42:00	2014-07-08 14:07:00		278	0	1	chest pain, headache, epigastric soreness	0	0	1	1	1	0	0	0	atrovastatin, perindopril, pantoprazole, nebivolol, sucralfate	1	11,12,13	C	0	0	1		3	22
43	0	0	0	25.86	2014-07-22		158	103	108	36.9	7.95	42.6	271	24	10	0.89	254	423	150	36.6	0.94	<9.62	66.67	2014-07-21 18:06:00	2014-07-21 18:06:00	2014-07-22 16:41:00		271	0	1	palpitation	0	0	0	1	1	0	0	0	atrovastatin, captopril, phazyme comp	1	6	B2	0	0	2	xpedition	2.5	38
44	1	1	0	26.02	2014-09-30		145	83	89	36.5	5.47	40.7	285	14	11	0.66	214	144	106	31.8	0.92	12.32	68.75	2014-09-29 14:25:00	2014-09-29 14:25:00	2014-09-30 16:15:00		278	0	1	both femoral mild hematoma	0	0	1	1	1	0	0	0	atrovastatin, ramipril, carvedilol, nitroglycerin, ezetimibe	0	7	C	0	1	6		2.5	22
45	1	1	0	22.77	2014-10-06		135	78	97	36.5	13.06	40.3	192	85	32	0.86	147	117	70	42.4	1.14	11.78	51.89	2014-10-04 13:18:00	2014-10-04 13:18:00	2014-10-06 17:36:00		252	0	0		0	0	0	1	1	0	0	0	ramipril, atrovastatin	1	15	B2	0	0	1		2.5	30
46	0	0	0	25.02	2014-10-14		79	51	36	36	11.1	47.5	287	22	15	1.38	163	67	78	30.7	0.95	33.74	65.67	2014-10-13 10:42:00	2014-10-13 10:42:00	2014-10-14 14:07:00		304	0	0		0	0	1	1	1	0	0	0	atrovastatin, nebivolol, ramipril	1	7	B1	0	0	1		3	18
47	0	0	1	22.02	2014-10-14		164	100	78	36.4	7.89	48.3	249	19	10	1.03	192	51	103	41.1	0.99	52.32	55.22	2014-10-13 16:06:00	2014-10-13 16:06:00	2014-10-14 15:40:00		255	0	0		0	0	1	1	1	0	0	0	atrovastatin, nebivolol, ramipril	0	7	B2	0	0	6		2.5	22
48	0	0	0	20.73	2014-11-03		142	77	104	36	12.2	42.1	264	36	27	0.94	211	131	116	35.2	1.03	ND	53.23	2014-11-02 17:18:00	2014-11-02 17:18:00	2014-11-03 13:50:00		231	0	0		0	0	1	1	1	0	0	0	atrovastatin, bisoprolol, ramipril	1	11	B1	0	0	1		3	18
49	1	0	1	23.81	2014-11-10		155	111	69	36.4	13.6	44.8	207	75	28	0.71	164	153	81	1.04	42.3	ND	56.82	2014-11-09	2014-11-09	2014-11-11 14:44:00		267	0	0		0	0	1	1	1	0	0	0	ramipril, atrovastatin, carvedilol	1	1	C	0	0	1		3	30
50	0	DM on LSM	1	22.14	2014-11-25		139	85	75	36	4.9	43	178	30	14	0.74	239	92	117	33.8	0.93	ND	64.21	2014-11-24 13:08:00	2014-11-24 13:08:00	2014-11-25 14:12:00		262	0	0		0	0	1	1	0	0	0	0	atrovastatin, carvedilol	0	7	B1	0	0	6		2.5	30
51	1	0	1	25.14	2014-12-29		99	45	59	36.1	10.36	45.2	217	44	50	1.05	188	263	83	32	1.09	ND	58.88	2014-12-27 15:51:00	2014-12-27 15:51:00	2014-12-29 15:43:00		275	0	0		0	0	1	1	1	0	0	0	atrovastatin, losartan, carvedilol	0	3	B2	0	1	2	3	3	28
52	0	0	1	27.77	2014-12-29		137	86	93	36.9	9.2	44.1	235	27	52	1.07	113	289	67	36.1	1.04	ND	54.69	2014-12-27 17:58:00	2014-12-27 17:58:00	2014-12-29 17:00:00		314	0	0		0	0	1	1	1	0	0	0	atrovastatin, carvedilol. Olmesartan/hydrochlorothiazide	0	3	B2	0	1	2	3	3	18
53	0	1	1	26.12	2015-01-19		160	94	74	36	11.6	46.6	327	32	11	1.07	131	115	68	36.2	0.97	ND	53.74	2015-01-17 10:17:00	2015-01-17 12:01:00	2015-01-19 14:15:00		243	0	0		0	0	1	1	1	0	0	0	atrovastatin, bisoprolol, perindopril	1	15	C	0	0	2	3	2.5	23
54	1	0	0	23.56	2015-03-16		153	82	109	36	14.1	39	226	23	15	0.47	229	105	120	34.5	0.98	ND	58.49	2015-03-14 08:27:00	2015-03-14 14:20:00	2015-03-16 16:51:00		256	0	0		0	0	1	1	0	0	0	0	atrovastatin, carvedilol	1	7	B2	0	0	2	3	3	38
55	0	1,2	0	20.59	2015-04-01		158	83	73	36	3.4	34.7	192	21	14	1.23	179	103	97	44.6	0.99	204.82	66.15	2015-03-31 20:31:00	2015-03-31 20:31:00	2015-04-01 11:06:00		351	0	0		0	0	1	1	1	0	0	0	atrovastatin, captopril. Carvedilol	1	6	B2	0	0	6		3	15
56	1	0	0	23.89	2015-04-14		136	91	83	36	17.89	45.5	207	21	13	1	158	153	71	34	1.07	ND	66.67	2015-04-13 17:05:00	on med	2015-04-14 14:45:00		254	0	1	toothache	0	0	1	1	1	0	0	0	perindopril, carvedilol, simvastatin+ezetimibe	0	6	C	0	1	2	3	3	28
57	1	1	1	19.29	2015-05-26		129	60	54	36.7	9.2	37.7	193	27	7	1.61	151	117	84	36.8	1.05	ND	57.38	on med	2015-05-23 15:48:00	2015-05-26 11:08:00		263	0	0		0	0	1	1	1	0	0	0	atrovastatin, nebivolol, perindopril	0	1	C	0	0	2	3	2.5	23
58	0	0	0	23.38	2015-06-08		93	54	54	36.3	8.1	38.8	232	20	17	0.73	281	138	123	28.9	0.94	ND	59.32	2015-06-06 15:16:00	2015-06-06 15:16:00	2015-06-08 15:10:00		274	0	1	phlebitis	0	0	0	1	0	0	0	0	atrovastatin	0	3	B2	0	0	2	3	2.75	28
59	0	0	0	27.51	2015-06-23		143	59	64	36.5	13.8	41.9	274	20	20	0.88	243	148	167	33.3	0.94	ND	56.84	2015-06-22 11:12:00	2015-06-22 11:12:00	2015-06-23 10:41:00		237	0	1	dizziness, itching sense	0	0	1	1	1	0	0	0	atrovastatin, carvedilol, ramipril, prasugrel	0	11	C	0	0	2	3	4	38
60	0	0	1	25.4	2015-07-07		155	86	55	36.6	6	41.9	271	19	15	0.85	214	191	128	34.9	0.97	ND	47.06	2015-07-06 05:57:00	2015-07-06 07:47:00	2015-07-07 14:52:00		248	0	0		0	0	1	1	1	0	0	0	atrovastatin, captopril, carvedilol	0	3	C	0	0	1	1	2.5	15
61	0	1	0	22.85	2015-07-20		110	60	62	36.9	13.1	40.7	213	16	10	0.79	117	58	56	27.4	1.11	ND	69.62	2015-07-20 01:12:00	2015-07-20 01:12:00	2015-07-20 16:50:00		303	0	1	dizziness, nausea, diaphoresis	0	0	0	1	0	0	0	0	rosuvastatin	0	7,9	C	0	1	1	1	3	26
62	0	0	0	25.86	2015-08-11		107	73	79	36.2	6.2	45.2	342	32	44	0.77	126	95	66	38.5	1.06	ND	48.59	on med	on med	2015-08-11 17:41:00		303	0	0		0	0	1	1	1	0	0	0	rosuvastatin, ramipril, bisoprolol	0	6	C	0	1	1	1	3.5	38
[truncated: 38 more columns]

## Sheet: total CK-MB
number	Tirofiban 투여	CK-MB_intial	CK-MB_0hr	CK 6hr	CK 12hr	CK 18hr	CK 24hr	CK 30hr	CK 36hr	AUC
1	0	111	52.3	16.6	13.9	13	6.5	3.5	1.9	483.6
2	1	12.9	2	5	14.3	18.6	12	10	5.1	380.7
3	0	0.25	18.2	5.9	4.3	3.18	2.22	1.57	1.15	161.07
4	0	96.8	52.4	19.7	13.1	8.3	5.61	3.3	2.32	464.22
5	0	2.5	2.5	1.2	1.6	2.2	4.16	4.56	3.19	99.39
6	0	7.78	73	32.6	22.6	16.9	15.6	11.3	8.6	838.8
7	1	8.7	14	233.5	184.7	106	62.7	36.3	21	3844.2
9	0	2.99	0.7	0.83	1.4	1.3	0.81	1.22	1.09	38.73
10	1	4	2.2	5.9	13.1	14.7	16.2	11.1	9.81	402.03
11	1	1.62	1.62	1.62	1.33	0.99	1.3	1.88	2.12	53.94
12	0	1.61	0.25	0.6	0.25	0.25	0.6	1.29	0.25	19.44
13	1	0.72	79.2	73.4	45.4	36	23.8	15.6	9.84	1432.32
14	1	0.52	37.1	22.7	15.6	10.6	7	4.55	2.57	481.71
15	1	33.5	158.9	54	34.3	21.2	13.3	9.63	6.68	1291.32
16	0	5.13	2.79	9.95	9.36	6.8	4.5	2.98	1.74	215.13
17	1	21.8	18.3	14.1	24.7	23.7	21	18.4	15.8	713.7
18	1	1	1	0.25	0.25	1	1.7	3	2.3	47.1
19	1	0.25	0.25	2.28	8.75	11.1	12	8.25	4.61	268.86
20	0	0.8	151.9	84.8	41.4	26.5	14.7	10	6.52	1539.66
21	0	0.82	0.25	0.25	0.57	0.66	0.92	0.8	0.54	21.57
22	1	3.45	20	11	18.6	15.1	10.6	5.3	3.9	435.3
23	0	4.94	4.15	10.6	29.1	32.5	23.5	15.1	10.1	707.55
24	1	0.25	4.6	1.7	1.5	1.24	0.94	0.51	0.54	50.76
25	1	0.25	2.01	0.9	0.6	0.25	0.25	0.125	0.0625	18.9675
26	0	3.75	0.25	0.79	1.55	1.36	1.2	1.15	1.04	40.17
27	1	1.05	0.65	0.25	0.25	0.25	0.25	0.5	0.25	11.7
28	0	0.77	1.89	1.69	4.08	5.27	6.5	4.5	3.9	149.61
29	1	79.9	29	21.9	11.9	9.42	6.81	5	4	429.18
30	1	9.63	32.4	28.4	19.7	16.5	13.5	11	9.17	659.31
32	1	239	43.3	11.8	13.5	17.3	17.7	13	10.9	602.4
33	1	1.1	0.9	1	1.6	1.6	1.6	1	0.9	46.2
34	0	0.25	0.25	0.25	1.8	2.4	2.1	1.7	1.2	53.85
35	0	0.9	2.24	1.4	1.7	1.2	1.2	1.3	1.3	51.42
36	1	25.7	15.1	29.2	47.3	45.2	43.6	38.6	33.8	1370.1
37	1	1.1	0.25	0.8	1.4	1.6	1.1	0.7	0.5	35.85
38	1	0.69	0.9	1	0.79	1.2	0.9	0.9	0.7	33.54
39	1	0.7	1.4	2.1	4.6	4.8	3.8	2.6	1.8	117
40	0	1.4	0.25	0.7	1.4	2.3	2.1	1.8	1.5	55.05
41	1	6.2	3.5	3.9	3.8	3.2	3	2.4	1.9	114
42	0	0.25	120.4	74.7	64	48.9	33.6	19.8	11.4	1841.4
43	0	1	1	0.25	0.25	0.25	0.25	0.25	0.25	11.25
44	1	1.1	1.3	1	1	1	1.3	1.2	0.9	39.6
45	1	14.4	2.7	3.8	4.9	4.9	3.8	2.9	2.1	136.2
46	0	0.9	2.8	3.7	5.7	6	5.6	4	3.4	168.6
47	0	1.4	1.7	1.1	1.2	1.3	1.5	1.7	1.4	50.1
48	0	4.7	2.8	2.4	3.5	2.8	2.5	1.3	0.9	86.1
49	1	27.2	24.2	9.1	8.3	8	5.5	3.8	2.46	288.18
50	0	3.6	1.2	0.8	1.2	0.8	1	0.7	0.6	32.4
51	1	0.7	9.81	47	3.7	2.82	2.6	1.65	1.47	380.46
52	0	1	0.25	0.25	0.6	0.25	0.25	0.25	0.25	11.1
53	0	20	7.6	6.2	7.5	7.4	5.9	3.9	2.51	215.73
54	1	3	1.9	2	4.4	3.3	2.9	1.8	1.8	97.5
55	0	0.7	0.9	1.1	0.9	1	1.2	1.6	1.2	41.1
56	1	5.7	31	7.9	5.8	4.2	2.7	2.62	1.3	236.22
57	1	7.9	1.4	1.1	1.1	1.5	1.2	1.2	1.2	44.4
58	0	1.2	1.2	23.8	46.9	43.5	29.1	14.5	9.6	979.2
59	0	2.3	73	31.5	24.3	19.3	13.6	8.6	6.1	821.1
60	0	0.25	0.25	6.6	4.6	2.6	2	1.7	1.1	109.05
61	0	0.7	0.8	0.25	1.3	1.2	1.3	1.4	1.2	38.7
62	0	0.7	0.25	0.25	0.25	0.25	0.25	0.25	0.25	9
C1	2	148	15.1	6.19	4.62	4.08	3.1	2.5	1.7	173.34
C2	2	112.9	104	73.3	51	37.9	25.6	18.9	9.45	1580.55
C3	2	6.01	2.97	1.29	1.07	0.8	0	0.7	0	32.07
C4	2	1.12	0.25	0	1.7	1.7	1.5	1.3	1.1	41.25
C5	2	0.25	0.25	1.5	3.45	3.49	2.7	2	1.5	84.09
C6	2	5.62	3.37	2.73	5.39	5.3	3.4	2.2	1.3	128.13
C7	2	4.87	53.9	12.3	18.8	17.8	13.7	9.49	7.51	616.77
C8	2	33.3	5.2	3.1	3.06	1.9	2.21	1.31	1	88.08
C9	2	25.9	49.6	18.8	13.5	9.73	7	4.7	3.8	482.58
C10	2	1.71	2.9	1.9	2.3	3.63	3.8	2.9	2.2	102.48
C11	2	24.1	5.7	6.4	10.2	16	17.5	8.75	4.375	383.325
C12	2	2.1	7.9	4.85	2.3	1.7	1.55	0.85	0.5	92.7
C13	2	0.73	0.25	0	0.63	1.12	1.15	0.6	0.5	23.25
C14	2	18.1	4.81	2	2.1	3	2.48	1.67	1.36	86.01
C15	2	6.48	4.3	1.7	2.9	3.01	3.58	1.39	1.27	92.19
C16	2	0.25	0.25	0.78	4.2	5.2	4.44	2.55	2.12	110.13
C17	2	95.7	12.3	5.3	3.7	2.73	1.7	1.1	0.55	125.73
C18	2	0.25	101	87.5	66.5	46.5	32.5	17.4	12.8	1843.8
C19	2	10.6	0.81	0.7	1.7	1.73	0.865	0.4325	0.21625	35.6438
C20	2	0.25	0.25	0.74	1.7	1.66	0.95	0.52	0.26	34.95
C21	2	2.55	1.7	7.9	11.8	13.1	10.6	7.2	4.53	322.29
C22	2	75.5	5.9	5.24	7.89	9.1	6.9	4.9	3.34	231.9
C23	2	2.2	1.6	5.09	12	10.4	7.42	4.5	3.69	252.33
C24	2	41	26.7	11	3.77	2.14	1.6	1.09	0.7	199.8
C25	2	0.99	0.25	1.65	1.8	1.37	0.9	0.6	0	38.67
C26	2	79.8	12.9	8.01	8.23	6.3	4.7	3.06	2.51	228.03
C27	2	1.56	56.1	21.9	16.3	9.38	8.9	6.6	6.61	566.61
C28	2	7.84	174.2	84	51.5	36.8	22.8	13.5	7.88	1797.84
C29	2	204	150	70.2	46.1	27.7	20	12.1	6.75	1526.85
C30	2	0.73	19.9	10.2	6.06	5.18	3.34	2.23	1.16	225.24
C31	2	2.31	0.92	3.07	7.39	27.7	41.6	37.3	25.6	781.92
C32	2	1.27	1.51	2.68	8.86	10.3	8.65	6.1	4.4	237.27
C33	2	0.5	0.25	0.8	0	2.5	4.6	1.9	1.1	62.85
C34	2	1.2	17.9	4.9	3.6	2.41	1.8	1.33	1.2	141.54
C35	2	28.6	100.4	44.5	26	16	11.2	8.24	5.34	952.86
C36	2	1.13	0.25	0.7	2.6	3.1	2.8	2.6	2.6	79.35
C37	2	50.4	39.6	22	15.7	15.5	11.2	7.07	3.91	559.35
C38	2	0.6	0.25	0	0.87	0.69	0.61	0	0	13.77
C39	2	7.2	3.4	7.04	21	17.4	12.7	7.17	5.21	417.69
C40	2	102	65	28.4	41	31.4	25.5	17.7	12.6	1096.8
C41	2	2	2.43	1.16	0.83	0.5	0.6	0.6	0.6	31.23
C42	2	9	39	26.3	18.6	14.2	8.3	6.12	3.56	568.8
C43	2	1.21	0.25	12.8	13.4	11.3	6.7	4	2.9	298.65
C44	2	40.7	19.7	8.12	5.69	4.84	3.63	2.68	2.23	215.55
C45	2	13.2	4.07	4.14	5.21	5.91	4.18	3.57	2.54	157.89
C46	2	3.2	1.5	1.2	2	2	1.8	1.6	1.6	60.9
C47	2	78.3	64.1	23.6	15.2	11.9	7.6	6.6	4.3	594.6
C48	2	10	9.77	6.66	11.7	16.8	12.9	9.3	6.61	393.3
C49	2	1.89	0.9	1	1.4	1.6	1	0.8	0	37.5
C50	2	41.2	53.1	61.6	31.2	16.8	16.3	8.56	5.05	981.21
C51	2	24.3	29.3	12.7	8.7	6	4.7	4	3.4	314.7
C52	2	0.8	0.9	1	0.9	0.9	1	0.7	0.8	32.1
C53	2	1.4	0.6	0.8	1.9	2.2	1.8	1.1	0.55	50.25
C54	2	2.7	56.3	15.7	10.6	7.5	5	3.1	2.5	427.8
C55	2	47.9	6.4	4.2	3.7	3.8	4.1	3.6	2.8	144
C56	2	6.8	3.4	2.1	3	2.7	2	1.5	1	81
C57	2	10	149.5	66.2	62.6	42.8	25	17.1	10.6	1762.5
C58	2	10.3	1.4	1	1.1	0.5	0.6	0.7	0.5	29.1
C59	2	1.8	1.4	3.5	6.8	9	10.3	8.6	6.5	252.9
C60	2	2	1.3	1.9	2.6	2.2	2.3	2.4	2	78.3
C61	2	90.6	70.4	35.3	27.5	21.8	15.9	10.5	6.6	897
C62	2	93.6	73.7	71.8	35.3	22.8	14	9.5	6.7	1161.6
C63	2	6.2	10.2	6.3	5.4	5.1	3.9	3.4	2.9	183.9
C64	2	38.1	25	12.2	9.5	6.9	6	5	3.7	323.7
C65	2	16.2	20.6	6.62	4.9	2.96	2.6	2.1	1.5	181.38
C66	2	3.5	4.6	6.9	8.1	5.7	3.9	2.12	1.42	178.38
C67	2	36	7.7	6	9.7	9.1	7	4.9	3.7	254.4
C68	2	0.7	1	0.7	0.8	0.25	1	0.25	0.25	21.75
C69	2	1.7	32.2	16.1	15.4	10.3	7.5	4.9	3.22	431.46
C70	2	0.7	2.2	13.7	10.2	10.1	7.3	5.2	3.04	294.72
C71	2	11.8	1.7	0.6	1.2	1.1	0.9	0.25	0.25	30.15
C72	2	1.4	2.5	1.7	1	1.3	0.9	0.6	1.1	43.8
C73	2	2.3	1.1	0.9	1.1	1.1	0.25	0.83	0.8	30.78
C74	2	4	7.1	5.4	4.1	3.3	2.7	1.6	1.9	129.6
C75	2	159.6	69.5	40.7	21.3	14.5	7.9	4	3.5	749.4
C76	2	4.9	19.4	7.6	6.4	4.9	3.8	2.3	2.1	214.5
C77	2	13.6	6.6	3	3.8	4	3.2	2.4	1.8	123.6
C78	2	10.1	4.2	5.4	7.5	6.2	5.2	3.5	2.6	187.2

## Sheet: total TnI
number	Tirofiban 투여	TnI_initial	TnI_0hr	TnI 6hr	TnI 12hr	TnI 18hr	TnI 24hr	TnI 30hr	TnI 36hr	AUC
1	0	16.9	26	22.3	16.6	15.9	12.3	12.8	13.6	855.6
2	1	3.51	0.472	0.808	2.37	4.76	4.02	3.54	2.58	126.036
3	0	0.0175	9.46	8.72	7.86	5.66	5.54	6.1	6.87	309.135
4	0	12.6	26.5	45.9	26.5	19.9	16.1	17.7	14.9	1115.4
5	0	0.0175	0.0175	0.0175	0.0175	0.0175	0.0175	0.0175	0.0175	0.84
6	0	0.17	20	18.5	12.9	10.5	9.86	8.63	7.71	566.49
7	1	0.488	0.482	50.3	47.1	33.4	25.1	22.8	20.9	1142.17
9	0	1.02	0.935	1.32	1.49	1.23	0.796	0.77	0.768	50.475
10	1	0.799	7.28	7.2	10.5	13.8	15.8	14.8	16.9	493.614
11	1	0.0175	0.0175	0.0175	0.0175	0.0175	0.0175	0.0175	0.0175	0.84
12	0	0.036	0.0175	0.0175	0.0175	0.0175	0.0175	0.0175	0.0175	0.951
13	1	0.0175	5.3	10.9	8.13	8.2	9.59	5.39	5.88	318.705
14	1	0.04	11.1	11.3	10.1	8.33	7.33	7.29	6.47	385.65
15	1	0.536	58.1	38.5	30	23.5	19.7	17.6	19.1	1359.22
16	0	17	15.7	20.6	20	18.4	16.2	14.9	13.9	825.6
17	1	1.92	3.15	3.43	4.94	4.04	4.31	3.73	3.16	172.05
18	1	0.092	0.058	0.057	0.054	0.078	0.061	0.064	0.069	3.165
19	1	0.0175	0.0175	0.353	1.53	1.38	1.6	1.26	1.23	40.6905
20	0	0.148	39.9	38.6	25.5	18.7	15.1	14.2	16.5	1082.09
21	0	0.0175	0.0175	0.0175	0.061	0.107	0.09	0.072	0.071	2.5605
22	1	0.0175	6.58	4.03	5.71	6.38	5.98	5.31	4.42	237.045
23	0	0.0175	0.213	0.164	1.27	2.42	3.16	3.4	3.15	73.956
24	1	0.09	12.3	11.3	13.7	8.09	7.9	7.12	7.5	422.4
25	1	0.0175	0.393	0.158	0.104	0.06	0.047	0.0235	0.01175	6.03225
26	0	0.301	0.237	0.197	0.35	0.276	0.264	0.238	0.206	12.507
27	1	1.44	1.78	1.7	1.47	1.42	1.14	0.907	0.832	66.978
28	0	0.271	0.72	0.979	1.04	1	1.84	1.38	1.42	49.8
29	1	7.85	7	8.36	7.35	5.91	4.95	5.68	5.31	319.53
30	1	0.415	11.5	11.4	9.92	9.91	8.48	6.28	5.69	399
32	1	155	60.7	36.3	29.9	24.1	25.9	23.3	23.1	2382.6
33	1	0.098	0.0175	0.201	0.213	0.159	0.141	0.121	0.11	6.0855
34	0	0.0175	0.194	0.191	0.371	0.54	0.708	0.573	0.484	17.601
35	0	0.0175	0.444	1.74	1.46	1.24	0.919	0.804	0.762	43.365
36	1	5.14	17.3	18.7	19.9	26.5	30	29.7	27.1	1016.64
37	1	1.53	1.33	1.35	1.92	2.06	1.82	1.72	1.41	78.6
38	1	0.061	0.16	0.119	0.163	0.17	0.127	0.129	0.107	6.375
39	1	0.22	0.335	0.523	0.823	1.08	0.758	0.719	0.626	29.631
40	0	0.0175	0.0175	0.0175	0.164	0.289	0.34	0.242	0.178	7.1115
41	1	2.66	3.26	6.55	5.21	4.81	3.54	2.89	3.15	192.75
42	0	0.0175	26.1	17.9	17.3	14.7	13.2	13.9	12.3	733.905
43	0	0.218	0.411	0.343	0.319	0.261	0.235	0.223	0.206	13.911
44	1	0.054	0.326	0.166	0.186	0.18	0.144	0.14	0.118	8.508
45	1	10.7	6.15	11.7	10.2	8.38	7.66	8.43	8.93	424.56
46	0	0.0175	0.297	0.16	0.223	0.149	0.103	0.102	0.069	7.407
47	0	0.0175	0.341	0.139	0.233	0.208	0.205	0.185	0.171	9.507
48	0	0.471	0.731	0.607	0.908	0.731	0.702	0.635	0.522	32.469
49	1	6.41	9.12	3.47	4.21	3.55	3.03	3.27	2.42	232.98
50	0	0.0175	0.0175	0.064	0.108	0.088	0.053	0.06	0.044	2.6325
51	1	0.0175	6.06	6.26	5.61	3.73	4	3.31	3.16	201.585
52	0	0.0175	0.255	0.215	0.258	0.207	0.169	0.164	0.14	8.898
53	0	1.62	5.35	4.52	4.64	4.39	4.12	4.7	3.74	203.31
54	1	0.776	0.623	0.875	1.4	1.09	1.02	0.894	0.701	44.04
55	0	0.056	0.064	0.073	0.08	0.1	0.109	0.103	0.117	4.053
56	1	0.72	15.9	9.37	7.92	6.15	5.56	5.17	5.72	369.6
57	1	2.29	1.23	0.999	0.954	0.838	0.607	0.545	0.539	50.085
58	0	0.0175	0.0175	6.56	11.4	11.1	10.4	8.96	8.22	315.442
59	0	0.0175	26.6	11.4	11	11	8.45	5.34	6.59	542.415
60	0	0.0175	0.691	4.9	4.93	3.62	3.45	3	3.26	135.504
61	0	0.078	0.258	0.132	0.255	0.26	0.155	0.161	0.122	8.934
62	0	0.187	0.17	0.114	1.107	0.084	0.073	0.071	0.075	11.571
C1	2	11.9	10.8	10.2	9.28	8.23	9.14	9.22	8.65	470.97
C2	2	13.3	33.1	23.3	19.2	21.6	17.2	8.6	4.3	930
C3	2	1.08	2.14	2.45	2.09	1.79	1.57	1.92	2.01	90.69
C4	2	0.741	1.06	0.789	1	0.954	0.804	0.875	0.869	43.125
C5	2	0.062	0.062	0.336	0.377	0.541	0.528	0.484	0.434	15.828
C6	2	0.41	0.521	0.863	1.09	1.61	1.36	1.18	0.988	46.731
C7	2	0.403	4.16	7.99	9.66	3.27	9.25	2.92	2.65	246.348
C8	2	20.3	7.91	8.32	7.24	5.92	4.37	5.09	5.58	395.37
C9	2	2.28	18.7	8.71	7.36	6.19	7.45	7.28	6.22	422.58
C10	2	0.116	1.93	1.15	1.22	1.24	1.37	1.32	1.22	59.526
C11	2	4.58	2.12	1.78	2.09	2.85	3.26	1.63	0.815	118.665
C12	2	0.23	3.49	2.19	3.21	2.92	1.56	1.58	2.59	109.32
C13	2	0.422	0.475	0.359	0.289	0.292	0.197	0.179	0.185	15.258
C14	2	5.59	2.66	1.92	2.29	2.23	1.87	1.87	2.29	125.43
C15	2	0.435	2.11	1.2	1.32	0.99	0.857	0.722	0.646	54.072
C16	2	0.0175	0.0175	0.169	0.747	1.27	0.764	0.669	0.545	23.6115
C17	2	10.3	21.7	22.9	19.4	15.7	12.7	12.6	10.5	788.4
C18	2	0.0175	25.9	27	21	17.3	14	7.34	11	786.045
C19	2	1.16	0.159	0.282	0.424	0.309	0.1545	0.07725	0.038625	15.9874
C20	2	0.0175	0.0175	0.081	0.219	0.195	0.154	0.138	0.069	5.1915
C21	2	2.38	7.54	9.32	11.5	15	11.5	8.44	2.28	423.54
C22	2	28.4	9.21	9.2	9.11	7.63	7.44	7.13	6.4	515.55
C23	2	0.0175	0.0175	0.221	1.2	1.73	1.44	1.03	0.958	36.8625
C24	2	25.2	39.5	30.6	27.2	19.7	14.4	11.2	11.3	1159.2
C25	2	0.0175	0.081	0.126	0.21	0.24	0.2	0.225	0.169	7.347
C26	2	39	7.14	6.24	5.46	5	5.2	5.42	6.38	481.32
C27	2	0.372	20.5	12.2	11.2	9	8	10.5	7.71	515.262
C28	2	0.15	21.5	14.9	13	0.9	7.73	7.16	8.49	482.01
C29	2	44.9	45.7	29.2	25.1	23.2	25.2	18.5	15.3	1453.8
C30	2	0.0175	2.31	1.5	1.36	1.11	1.08	1.27	0.81	61.245
C31	2	0.622	0.392	0.754	0.888	2.91	6.02	9.13	9.17	152.982
C32	2	0.144	0.537	0.428	2.33	4.42	4.41	2.86	2.71	100.515
C33	2	0.0175	0.074	0.153	0.074	0.88	1.26	0.712	0.579	20.982
C34	2	0.0175	3.91	3.82	3.23	2.43	2.34	2.05	1.85	124.065
C35	2	3.48	85.7	22.1	17.7	12.7	9.99	9.04	9.67	1250.37
C36	2	0.46	0.319	0.394	0.56	0.577	0.775	0.932	0.827	27.54
C37	2	11.5	16.4	10	7.13	12.5	10.1	7.52	5.77	517.41
C38	2	0.171	0.188	0.169	0.113	0.115	0.107	0.084	0.069	6.453
C39	2	1.19	2.48	2.63	7.93	5.84	4.63	2.99	2.54	181.2
C40	2	11.9	16.3	8.91	9.14	7.57	7.4	8.96	7.75	493.23
C41	2	0.126	0.347	0.26	0.288	0.336	0.259	0.231	0.244	12.855
C42	2	0.219	14.1	10.8	8.01	6.87	5.4	4.36	4.34	353.874
C43	2	0.121	0.101	2.94	3.76	2.71	1.9	1.46	1.24	81.975
C44	2	2.74	7.74	5.1	4.7	3.72	3.67	3.91	3.59	223.47
C45	2	1.94	2.03	2.98	2.99	2.57	2.08	1.94	1.96	111.15
C46	2	0.163	0.111	0.088	0.018	0.254	0.28	0.279	0.252	8.247
C47	2	8.28	28.7	13.5	12.5	9.59	8.2	8.97	8.95	651.39
C48	2	0.641	1.03	0.951	1.37	1.56	2.46	2.46	1.99	71.892
C49	2	0.618	0.145	0.151	0.372	0.251	0.189	0.139	0.15	12.075
C50	2	4.68	60.3	173	96.6	67	72.7	55.8	48.9	3508.08
C51	2	1.06	4.41	3.26	2.7	2.4	2.57	2.58	2.78	135.45
C52	2	0.0175	0.0175	0	0	0	0	0	0	0.2625
C53	2	0.037	0.139	0.134	0.525	0.523	0.335	0.289	0.1445	12.7425
C54	2	0.102	19.7	14.6	12.8	9.51	9.4	8.46	8.99	533.502
C55	2	5.72	2.12	2.72	2.73	2.48	2.16	2.72	2.66	138.24
C56	2	10.5	8.22	5.58	5.38	5.76	5.73	4.86	4.47	314.25
C57	2	0.301	37.8	12.7	17.7	16.8	13.3	13.5	14.1	828.306
C58	2	1.35	1.04	0.996	0.903	0.692	0.571	0.756	0.421	42.231
C59	2	0.122	0.222	0.391	0.868	1.09	1.64	1.61	1.33	40.314
C60	2	0.0175	1.81	2.17	2.39	2.61	2.25	1.96	1.94	90.495
C61	2	6.49	14.7	19.4	11.4	9.38	8.33	8.35	8.21	537.03
C62	2	8.76	12.8	33.3	19	13.2	12.2	10	11.5	728.46
C63	2	0.477	2.86	3.07	2.6	1.89	1.76	1.53	1.36	97.782
C64	2	6.78	11.6	6.09	6.75	6.98	5.84	5.07	4.55	343.11
C65	2	1.44	4.76	2.53	2.92	2.01	2.11	1.99	1.83	126.33
C66	2	0.213	0.621	1.48	1.82	1.15	0.951	0.725	0.603	45.432
C67	2	23.4	9.97	9.94	9.32	7.86	7.78	8.4	8.15	514.38
C68	2	0.192	0.27	0.286	0.231	0.198	0.189	0.149	0.161	10.383
C69	2	0.0175	12.3	7.03	7.01	5.45	6.35	5.4	4.56	311.925
C70	2	0.192	0.319	5.2	3.72	3.59	2.91	2.63	1.69	117.393
C71	2	8.13	1.97	0.423	0.502	0.518	0.415	0.315	0.271	80.361
C72	2	0.587	2.5	1.91	1.67	1.8	1.49	1.49	1.68	81.222
C73	2	0.63	0.646	0.519	0.551	0.539	0.477	0.152	0.469	24.429
C74	2	0.242	2.4	2.67	2.5	1.9	1.59	1.84	1.8	91.452
C75	2	48.7	38.8	38.1	25.6	18.4	15.5	10.8	9.1	1319.1
C76	2	0.343	21.8	14.5	12.4	9.29	8.26	8.57	9.71	545.508
C77	2	3.08	2.46	0.638	1.21	1.24	1.16	1.08	0.945	75.423
C78	2	10.6	9.42	8.1	9.89	9.14	7.68	6.9	6.44	417.96
